# Supplementary material for: Visualizing inflammation with an M1 macrophage selective probe via GLUT1 as the gating target
Source: Nat Commun. 2022 Oct 10;13:5974. doi: 10.1038/s41467-022-33526-z (PMC9550770; doi:10.1038/s41467-022-33526-z)
Supplement: Supplementary file 4 — Source Data [file 41467_2022_33526_MOESM4_ESM.xlsx]

## Sheet: Fig 1
Fig 1E
	M0	M1	M2
	4.367	24.837	4.57
	4.621	23.25	4.706
	5.071	21.858	4.94

## Sheet: Fig 2
Fig 2a
	Cont.	D, 20 mM	D, 60 mM	L, 60 mM
	33.975	11.979	4.544	31.062
	32.017	11.714	5.296	31.798
	35.82	10.39	4.475	32.462
Fig 2b
	cont.	0.03	0.1	0.3
	33.463	17.651	11.385	5.72
	30.476	14.848	12.227	6.704
	32.373	16.793	11.849	5.42
Fig 2c
	Glut1	M0	0.0429857	0.0429857	0.0412346
		M1	0.432269	0.432269	0.441351
		M2	0.0303955	0.0287559	0.0332616
	Glut2	M0	0.000190226	0.000190226	0.000212537
		M1	7.26805e-06	7.26805e-06	6.92382e-06
		M2	0.000729907	0.000729907	0.000474929
	Glut3	M0	0.023357	0.023357	0.0235195
		M1	0.0033771	0.00302259	0.00347204
		M2	0.0248605	0.0248605	0.0273939
	Glut4	M0	1.24802e-05	1.24802e-05	1.31007e-05
		M1	2.65671e-05	2.54849e-05	2.92744e-05
		M2	8.05364e-05	8.05364e-05	7.41086e-05
	Glut5	M0	0.000557014	0.000557014	0.000626673
		M1	2.65671e-05	7.47238e-06	8.58352e-06
		M2	0.00192624	0.00192624	0.00173602
	Glut6	M0	0.0354026	0.0354026	0.0379436
		M1	0.0257372	0.0257372	0.0281641
		M2	0.115824	0.115824	0.132127
	Glut7	M0	1.4237e-05	1.4237e-05	1.61288e-05
		M1	3.27517e-06	3.27517e-06	3.76218e-06
		M2	4.75564e-05	4.75564e-05	5.38759e-05
	Glut8	M0	0.0108964	0.0108964	0.0106722
		M1	0.00250669	0.00164238	0.00188659
		M2	0.0122591	0.0122591	0.0115177
	Glut9	M0	0.00230663	0.00189972	0.00215216
		M1	0.00041345	0.00041345	0.000461942
		M2	0.00699238	0.00699238	0.00786684
	Glut10	M0	1.98569e-05	1.98569e-05	1.75277e-05
		M1	6.7435e-07	6.7435e-07	7.17758e-07
		M2	8.70334e-06	8.70334e-06	6.19699e-06
	Glut12	M0	3.999e-05	3.999e-05	3.33952e-05
		M1	1.44357e-05	1.44357e-05	1.6241e-05
		M2	9.64406e-05	9.64406e-05	0.000106268
	Glut13	M0	0.000178721	0.000178721	0.000190226
		M1	4.664e-06	4.664e-06	4.79513e-06
		M2	0.00086801	0.00086801	0.000648772

## Sheet: Fig 3
Fig 3B
	cont	0.3	0.6	1
	27.905	16.009	11.569	2.419
	22.024	18.248	10.218	1.689
	24.923	20.343	7.133	2.481
Fig 3D
	Cont	Glut1 KO
	0.204476	0.0211969
	0.204476	0.0211969
	0.193446	0.0246888
Fig 3E
	Cont	Glut1 KO
	44.7667	6.589
	47.2017	7.27
	43.459	6.90367

## Sheet: Fig 4
Fig 4C
		Cont			RA
	0 min	27159850	37554752	42039136	38251972	32056230	36572308
	15 min	858355840	701497410	1367642600	1400174300	1466172300	1497990900
	30 min	404212740	381648190	873330180	948510980	1141220700	545272830
	45 min	326076670	455727710	914228420	700744700	632076610	515474620
	60 min	298409730	273064260	749225220	537128060	829310340	308899710
Fig 4D
	Joint swelling	CDr17 FI
	2	626522620
	1.96	884073730
	2.08	1134613000
	2.13	1400174300
	2.35	1466172300
	2.34	1497990900
	2.44	2114403800
	2.64	3428448000

## Sheet: Fig S2
Fig S2B
		Tnfa			Il-6			Arg1			Cd206
	M0	0.0101667	0.0113592	0.013139	7.21785e-06	6.92382e-06	7.7897e-06	0.000416326	0.000416326	0.000375214	7.20821e-05	7.20821e-05	6.77227e-05
	M1	0.052193	0.052193	0.0567199	0.0583146	0.0460709	0.0504151	0.000135445	0.000135445	0.000138291	7.83341e-05	7.83341e-05	6.86681e-05
	M2	0.00328475	0.00293994	0.00315094	5.24728e-06	4.72911e-06	4.72911e-06	0.00250669	0.00250669	0.00255936	0.0155171	0.0155171	0.014082

## Sheet: Fig S7
Fig S7B
		Tnfa			Il-6			Il-10			Cd206
	M0	0.00268661	0.00278135	0.00278135	8.17698e-06	9.92845e-06	8.0087e-06	1.91805e-05	1.97197e-05	1.59068e-05	2.332e-06	1.166e-06	7.90901e-07
	M1	0.262429	0.262429	0.190782	0.00454974	0.00454974	0.00427458	3.40969e-05	2.4788e-05	3.07298e-05	5.58504e-06	5.32052e-06	5.06853e-06
	M2	0.000232578	0.000245839	0.000245839	1.10163e-05	9.19958e-06	9.19958e-06	0.00843147	0.00739108	0.00728932	0.00418662	0.00382586	0.00367001

## Sheet: Fig S8
Fig S8
	M0	M1	M2
	4.427	25.3776	4.38
	4.657	23.956	4.369
	4.221	25.208	4.466

## Sheet: Fig S10
Fig S10	Sglt1	M0	0.000129928	0.000129928	5.16812e-05
		M1	7.42077e-06	7.42077e-06	5.9859e-06
		M2	0.000143168	0.000143168	0.000107752
	Sglt2	M0	0.000484908	1.9048e-05	2.15792e-05
		M1	6.78133e-06	6.78133e-06	3.60892e-06
		M2	0.000976562	0.000976562	0.000592869
	Sglt3a	M0	5.06176e-05	5.06176e-05	5.61638e-05
		M1	3.41425e-06	3.41425e-06	3.53465e-06
		M2	6.23176e-05	6.23176e-05	6.86681e-05
	Sglt3b	M0	6.36271e-05	6.36271e-05	3.09436e-05
		M1	3.63403e-06	3.63403e-06	3.07709e-06
		M2	4.56192e-05	4.56192e-05	4.31584e-05
	Sglt4	M0	4.72279e-05	4.72279e-05	4.85557e-05
		M1	2.55189e-06	2.55189e-06	1.75512e-06
		M2	2.02741e-05	2.02741e-05	1.77724e-05
	Sglt5	M0	1.57969e-05	1.57969e-05	1.7167e-05
		M1	5.50815e-06	5.50815e-06	4.86206e-06
		M2	7.6722e-05	7.6722e-05	6.06136e-05

## Sheet: Fig S12
Fig S12
		0 h	3 h	6 h	9 h	12 h	15 h	18 h	21 h	24 h
	CDr17	1.642	2.258	4.617	17.786	17.419	32.107	33.56	43.444	59.586
		1.675	3.626	4.597	14.988	19.011	33.567	34.145	44.978	55.561
		1.52	2.796	4.301	9.037	18.695	31.264	36.282	43.229	56.557
	GLUT1	1.514	2.011	4.244	9.079	11.974	13.528	25.478	35.323	50.112
		2.431	2.33	4.733	9.036	11.849	15.017	22.064	34.392	52.007
		2.89	3.28	5.436	8.893	11.088	15.871	26.755	37.449	51.84
	CD86	3.777	3.992	6.645	7.932	14.447	24.501	32.501	47.133	93.449
		4.352	3.128	5.098	8.553	15.438	25.192	31.921	44.215	91.68
		3.271	3.196	6.431	8.947	13.058	24.221	33.521	43.507	95.883

## Sheet: Fig S16
Fig S16
		15 min	30 min
	CIA	1109212200	918776190
		1027082900	714950530
		1384312600	775941380
		788364610	537001220
		1701816700	1154705700
		1976235600	1394707500
	Cont	453842050	222848640
		612863420	197677420
		347397280	238575660
		626324480	218483090

[truncated: 2 more sheets: Fig S17, Fig S19]
